# Supplementary material for: Application of Organic Nanofibers to Boost Specialized Metabolite Production and Antioxidant Potential in Stevia rebaudiana In Vitro Cultures
Source: Metabolites. 2025 Aug 29;15(9):579. doi: 10.3390/metabo15090579 (PMC12471799; doi:10.3390/metabo15090579)
Supplement: Supplementary file 1 [file metabolites-15-00579-s001.zip]

Archive with 1 entries (1 files):
- metabolites-3834997-supplementary.pdf
